# Supplementary material for: Evaluation of left ventricular dimension and systolic function by standard transthoracic echocardiography before and 24-hours after percutaneous closure of patent ductus arteriosus in 120 dogs
Source: PLoS One. 2019 Oct 9;14(10):e0223676. doi: 10.1371/journal.pone.0223676 (PMC6785069; doi:10.1371/journal.pone.0223676)
Supplement: S1 File — (XLSX) [file pone.0223676.s001.xlsx]

## Sheet: Generale
BREED	SEX	WEIGHT_kg	AGE_momths	Pre_EDVI_Mm	Pre_ESVI_Mm	Pre_EDV_Mm	Pre_ESV_Mm	Pre_DVD_Mm	Pre_DVS_Mm	Pre_FS	EDVI_Mm_Post	ESVI_Mm_Post	EDV_Mm_Post	ESV_Mm_Post	DVD_Mm_Post	DVS_Mm_Post	FS_Post
Dobermann	1	7	2	181.218	80.0469	66.31	29.29	39.1	27.9	0.286445	152	59	55.53	21.66	36.3	24.7	0.319559
Newfoundland	2	10	2	83.6256	26.3845	38.82	12.25	31.3	19.7	0.370607	72	32	39.7	14.76	29.5	21.2	0.281356
German Shepherd	2	14	3	238	74	138.31	42.5	53.5	32.6	0.390654	120	69	69.59	40.03	39.9	31.7	0.205514
German Shepherd	2	9	3	286.145	85	123.81	36.73	51	30.6	0.4	184	122	79.47	52.63	42.2	35.5	0.158768
Newfoundland	2	8.5	3	140.464	40.711	58.5	16.96	37.1	22.4	0.396226	114	35	47.44	14.41	34	21	0.382353
Dobermann	2	11	3	294.323	174.458	145.57	86.29	54.7	43.7	0.201097	278	161	137.71	79.47	53.4	42.2	0.209738
Mixed Breed	2	10	3	131	53	60.79	24.37	37.7	25.9	0.312997	91	63	42.21	29.03	32.4	27.8	0.141975
Labrador Retriever	2	6.5	3	368.533	156.283	128.36	54.43	51.8	36	0.305019	175	125	60.79	43.49	37.7	32.8	0.129973
German Shepherd	2	8	3	209.952	102.4	83.98	40.96	43.2	32	0.259259	144	114	57.75	45.77	36.9	33.5	0.092141
White Swiss Shepherd	2	12	3	212.176	103.848	111.21	54.43	48.7	36	0.26078	96	60	50.52	31.4	34.9	28.7	0.17765
Dobermann	1	12	3	196	77	102.87	40.34	47.1	31.8	0.324841	191	129	100.33	67.53	46.6	39.4	0.154506
Czechoslovakian Wolfdog	1	5.6	3	97.8771	38.835	30.87	12.25	28.5	19.7	0.308772	94	34	29.55	10.87	28	18.8	0.328571
Jack Russell Terrier	2	3.8	3	193.418	61.322	47.1	14.93	33.9	21.3	0.371681	133	67	32.48	16.39	29.1	22.1	0.24055
Pembroke Welsh Corgi	1	7.3	4	111	31	41.9	11.62	32.3	19.3	0.402477	94	38	35.29	14.41	30.1	21	0.302326
Pembroke Welsh Corgi	2	6.5	4	103.795	29.5286	36.15	10.28	30.4	18.4	0.394737	78	23	27.02	8.14	27	16.8	0.377778
German Shepherd	2	14	4	128.516	65.7873	74.85	38.21	41.1	31.1	0.243309	135	65	78.14	37.62	41.9	30.9	0.26253
Mixed Breed	2	13.7	4	427.637	171.741	244.84	98.33	68.7	46.2	0.327511	191	130	109.09	74.65	48.3	41.1	0.149068
Italian Volpino	1	7	4	250.003	95.6466	91.48	35	44.8	30	0.330357	171	82	62.73	30.07	38.2	28.2	0.26178
Malinois Belgian Shepherd	2	8	4	268.8	88.9323	107.52	35.57	48	30.2	0.370833	251	133	96.35	50.87	45.8	35	0.235808
Mixed Breed	2	7	4	296.69	95.6466	108.57	35	48.2	30	0.377593	143	69	52.28	25.32	35.4	26.3	0.257062
Dobermann	2	13	4	240.546	90.7464	132.99	50.17	52.6	34.8	0.338403	190	93	104.92	51.57	47.5	35.2	0.258947
Bernese Mountain Dog	2	17	4	197.631	64.809	130.66	42.85	52.2	32.6	0.375479	127	45	83.98	29.55	43.2	28	0.351852
Jack Russell Terrier	1	3.9	4	267.643	102.177	66.31	25.32	39.1	26.3	0.327366	170	96	42.21	23.68	32.4	25.6	0.209877
German Shepherd	1	10.5	4	214.535	75.9991	102.87	36.44	47.1	30.5	0.352442	114	65	54.43	31.4	36	28.7	0.202778
Border Collie	1	12.5	4	225	125	121.01	67.53	50.5	39.4	0.219802	196	118	105.44	62.73	47.6	38.2	0.197479
Jack Russell Terrier	2	4.2	5	236.497	91.842	61.56	23.91	37.9	25.7	0.3219	154	77	40.03	19.95	31.7	23.9	0.246057
Mixed Breed	2	12.5	5	182.563	65.5129	98.33	35.29	46.2	30.1	0.348485	113	53	60.79	28.52	37.7	27.6	0.267905
Golden Retriever	1	17.9	5	176.84	70.807	121.01	48.45	50.5	34.3	0.320792	141	55	96.35	37.62	45.8	30.9	0.325328
Dobermann	2	23	5	215.001	95.5262	173.88	77.26	59.1	41.7	0.294416	173	86	140.11	69.59	53.8	39.9	0.258364
Italian Segugio	2	13.5	5	123.465	52.121	70	29.55	40	28	0.3	111	38	62.73	21.66	38.2	24.7	0.353403
Espaneul Breton	2	7.5	5	250.173	91.3469	95.85	35	45.7	30	0.343545	164	105	62.73	40.34	38.2	31.8	0.167539
German Shepherd	2	17.5	5	290.977	103.234	196.13	69.59	62.3	39.9	0.359551	261	100	175.91	67.53	59.4	39.4	0.3367
English Cocker Spaniel	2	7	5	105.25	41.7834	38.51	15.29	31.2	21.5	0.310897	94	40	34.43	14.58	29.8	21.1	0.291946
Labrador Retriever	2	14.4	5	218.803	76.7686	129.51	45.44	52	33.4	0.357692	164	68	96.84	40.34	45.9	31.8	0.30719
Hungarian Pointer	2	8.6	5	151.324	33.0904	63.52	13.89	38.4	20.7	0.460938	88	27	37.03	11.32	30.7	19.1	0.37785
Newfoundland	2	26	5	184.568	57.9608	161.98	50.87	57.3	35	0.38918	141	58	123.81	50.87	51	35	0.313725
Pembroke Welsh Corgi	2	5.6	5	105.635	41.917	33.31	13.22	29.4	20.3	0.309524	116	47	36.44	14.76	30.5	21.2	0.304918
Border Collie	2	10.5	5	127.583	50.3425	61.18	24.14	37.8	25.8	0.31746	98	34	46.76	16.39	33.8	22.1	0.346154
Irish Red Setter	2	11	6	90	21	44.46	10.57	33.1	18.6	0.438066	97	27	48.11	13.38	34.2	20.4	0.403509
English Cocker Spaniel	2	10.5	6	185.821	80.9493	89.1	38.82	44.3	31.3	0.293454	173	85	83.07	40.96	43	32	0.255814
Newfoundland	2	25.6	6	104.77	27.7908	82.61	21.01	44.7	25.8	0.422819	95	33	82.16	28.52	42.8	27.6	0.35514
Newfoundland	1	12.6	6	205.386	56.0242	111.21	30.34	48.7	28.3	0.418891	153	53	82.61	28.52	42.9	27.6	0.356643
Australian Shepherd	2	13	6	225.975	65.9132	124.94	38.44	51.2	30.5	0.404297	171	55	94.39	30.34	45.4	28.3	0.376652
German Shepherd	2	12	6	125	39.6749	65.51	20.8	38.9	24.3	0.375321	97	47	50.87	24.61	35	26	0.257143
Mixed Breed	2	16.5	6	478.316	212.483	310.01	137.71	76.3	53.4	0.300131	374	265	242.43	171.87	68.4	58.8	0.140351
German Shepherd	1	21	6	331.261	98.0761	252.14	74.65	69.6	41.1	0.409483	172	86	130.66	65.11	52.2	38.8	0.256705
Chihuahua	1	2.8	6	116.887	29.4406	23.22	5.85	25.4	14.8	0.417323	67	23	13.38	4.59	20.4	13.5	0.338235
Newfoundland	2	22.7	6	318.601	148.175	256.25	118.79	70	50.1	0.284286	251	132	201.19	105.96	63	47.7	0.242857
Mixed Breed	2	4	6	235	63	59	15	37	21	0.432432	129	38	33.03	9.86	29.3	18.1	0.382253
German Shepherd	2	17.3	6	311.739	135.336	208.52	90.53	64	44.6	0.303125	247	125	165.24	83.52	57.8	43.1	0.254325
Dobermann	1	25.5	6	303.443	137.756	262.89	119.35	70.9	50.2	0.291961	172	135	148.66	117.15	55.2	49.8	0.097826
West Highland WT	2	6	7	247.45	75.9505	81.71	25.08	42.7	26.2	0.386417	142	50	51.92	18.12	35.3	23	0.348442
Mixed Breed	2	8.8	7	178.183	42.051	75.96	17.92	41.4	22.9	0.44686	99	59	42.21	25.32	32.4	26.3	0.188272
Mixed Breed	2	25	7	176.056	51.9979	150.53	44.46	55.5	33.1	0.403604	131	43	11.74	36.44	48.8	30.5	0.375
Dachshund	2	4.6	7	93.2622	20.0402	25.8	5.54	26.5	14.5	0.45283	78	18	21.66	5.05	24.7	14	0.433198
Newfoundland	2	27	7	142.618	64.1678	128.36	57.75	51.8	36.9	0.287645	129	60	116.06	54.07	49.6	35.9	0.27621
Maltese	1	3	7	259.94	80.6029	54	16.77	35.9	22.3	0.37883	109	42	22.77	8.65	25.2	17.2	0.31746
Miniature Poodle	2	3	7	131.07	26	27.2	5.34	27.1	14.3	0.472325	66	21	13.72	4.42	20.6	13.3	0.354369
Italian Sighthound	1	5.8	7	447.163	168.617	144.35	54.43	54.5	36	0.33945	198	156	63.91	50.52	38.5	34.9	0.093506
Mixed Breed	2	14	8	263.452	101.365	153	59	55.9	37.2	0.334526	241	72	140.11	41.58	53.8	32.2	0.401487
Cavalier KCS	2	6.5	8	166	49	57.75	16.96	36.9	22.4	0.392954	80	42	28.1	14.58	27.4	21.1	0.229927
Miniature Poodle	2	7.8	8	122.327	32.3598	48.11	12.73	34.2	20	0.415205	121	37	47.44	14.41	34	21	0.382353
Miniature Poodle	1	6.7	9	217.382	77.4138	77.26	27.51	41.7	27.2	0.347722	98	37	35	13.22	30	20.3	0.323333
Italian Volpino	1	2.5	9	159.019	48.3562	29.29	8.91	27.9	17.4	0.376344	91	24	16.77	4.5	22.3	13.4	0.399103
Maltese	1	2.6	9	86	23	16.2	4.42	22	13.3	0.395455	67	13	12.73	2.47	20	10.7	0.465
Dobermann	2	26	10	385.036	190.532	337.92	167.22	79.3	58.1	0.267339	267	137	234.49	120.45	67.4	50.4	0.252226
English Cocker Spaniel	2	8.2	10	67.0464	23.9033	27.26	9.72	27.1	18	0.335793	55	33	22.54	13.38	25.1	20.4	0.187251
Jack Russell Terrier	2	7	11	218	121	79.91	44.13	42.3	27.5	0.349882	121	70	44.13	25.56	33	26.4	0.2
Mixed Breed	2	7	11	278.337	91.0333	101.85	33.31	46.9	29.4	0.373134	128	70	46.76	25.56	33.8	26.4	0.218935
Dobermann	2	33	12	159.343	97.5233	163.94	100.33	57.6	46.6	0.190972	191	105	196.85	108.04	62.4	48.1	0.229167
Staffordshire Bull Terrier	2	25	12	221	138	189.03	117.69	61.3	49.9	0.185971	162	101	138.31	86.29	53.5	43.7	0.183178
Old English Sheepdog	1	32	12	314.83	105.124	317.33	105.96	77.1	47.7	0.381323	270	167	272.16	167.88	72	58.2	0.191667
Mixed Breed	1	5.6	12	110.988	25.4016	35	8.01	30	16.7	0.443333	104	31	32.76	9.72	29.2	18	0.383562
Mixed Breed	2	14	12	287.871	114.16	167.22	66.31	58.1	39.1	0.327022	261	135	151.78	78.14	55.7	41.9	0.247756
Mixed Breed	1	7	12	433.843	244.789	158.76	89.58	56.8	44.4	0.21831	289	166	112.81	64.71	49	38.7	0.210204
German Shepherd	2	31	12	210.557	85.5668	207.78	84.44	63.9	43.3	0.322379	167	115	164.59	113.35	57.7	49.1	0.149047
Mixed Breed	2	8.8	12	218.019	125.162	92.93	53.35	45.1	35.7	0.208426	164	82	70	35	40	30	0.25
Border Collie	2	16.6	12	192.863	83.6467	125.5	54.43	51.3	36	0.298246	159	72	103.38	46.76	47.2	33.8	0.283898
German Shepherd	1	37	12	194.527	38.8768	216	43.7	65	32.7	0.496923	162	49	180	54.43	60	36	0.4
Miniature Poodle	1	4.1	12	172.283	45.9717	44.13	11.78	33	19.4	0.412121	91	28	23.22	7.17	25.4	16	0.370079
White Swiss Shepherd	2	24	12	118.78	42.0656	98.8	35	46.3	30	0.352052	91	34	75.95	28.52	41.4	27.6	0.333333
Pekingese	2	4.1	13	317.591	134.526	83.98	35.57	43.2	30.2	0.300926	175	120	43.13	30.34	33	28.3	0.142424
Pembroke Welsh Corgi	2	13.8	13	122.392	58.8693	70.42	33.87	40.1	29.6	0.261845	82	48	47.44	27.76	34	27.3	0.197059
English Setter	2	21	13	239.19	99.7796	182.06	75.95	60.3	41.4	0.313433	121	83	92.45	63.13	45	38.3	0.148889
Bolognese	1	6	14	134.641	34.2731	44.46	11.32	33.1	19.1	0.422961	96	25	31.67	8.39	28.8	17	0.409722
English Cocker Spaniel	2	14	14	185.099	50.8725	107.52	29.55	48	28	0.416667	125	39	72.52	22.54	40.6	25.1	0.381773
Mixed Breed	2	3.8	14	292.604	114.011	71.26	27.76	40.3	27.3	0.322581	168	92	40.96	22.32	32	25	0.21875
Maltese	2	3.6	14	267.073	95.9775	62.73	22.54	38.2	25.1	0.342932	155	101	36.44	23.68	30.5	25.6	0.160656
Mixed Breed	2	6	14	252	75	83.7	24.61	43	26	0.395349	129	75	42.53	24.61	32.5	26	0.2
Cavalier KCS	2	7	15	168.239	62.8368	61.56	22.99	37.9	25.3	0.332454	125	60	50.17	23.91	34.8	25.7	0.261494
West Highland WT	1	5.2	15	240.197	150.294	72.09	45.11	40.5	33.3	0.177778	195	156	58.5	46.76	37.1	33.8	0.088949
Mixed Breed	2	7.6	15	278.151	91	107.52	35	48	30	0.375	178	78	68.76	30.07	39.7	28.2	0.289673
Mixed Breed	2	14	16	205.457	78.224	119.35	45.44	50.2	33.4	0.334661	126	72	72.94	41.9	40.7	32.3	0.206388
Mixed Breed	2	25.4	16	147.883	66.835	127.78	57.75	51.7	36.9	0.286267	101	54	87.69	46.76	44	33.8	0.231818
Dachshund	1	5.4	17	100.279	51.4446	30.87	15.83	28.5	21.8	0.235088	100	47	30.87	14.41	28.5	21	0.263158
German Shepherd	1	33	17	198.386	63.6727	204.11	65.51	63.4	38.9	0.386435	180	57	184.83	58.5	60.7	37.1	0.388797
Chihuahua	2	1.9	17	215.347	48.2593	33.03	7.4	29.3	16.2	0.447099	40	13	6.16	2.06	15.1	10	0.337748
Mixed Breed	2	13	18	170.717	82.1858	94.39	45.44	45.4	33.4	0.264317	149	72	82.16	39.73	42.8	31.6	0.261682
Dobermann	2	33	14	351.989	204.123	362.14	210.01	81.8	64.2	0.215159	242	217	248.89	223.61	69.2	66	0.046243
Chihuahua	1	3.2	19	244.025	92.8376	52.99	20.16	35.6	24	0.325843	98	51	21.23	11.02	24.5	18.9	0.228571
Miniature Poodle	2	5.7	20	207.818	79.3379	66.31	25.32	39.1	26.3	0.327366	103	61	32.76	19.33	29.2	23.6	0.191781
jack Russell Terrier	2	6	23	243.366	95.0967	80.36	31.4	42.4	28.7	0.323113	117	84	38.51	27.76	31.2	27.3	0.125
Maltese	1	4	24	97.6506	34.3094	24.61	8.85	26	17.2	0.338462	72	23	18.12	5.85	23	14.8	0.356522
German Shepherd	2	29	15	187.801	77.2761	177.27	72.94	59.6	40.7	0.317114	97	47	91.96	44.13	44.9	33	0.265033
Mixed Breed	2	23	30	178	86	144.35	69.17	54.5	39.8	0.269725	117	57	94.39	45.77	45.4	33.5	0.262115
Mixed Breed	2	16.3	22	217.942	64.6851	140.11	41.58	53.8	32.2	0.401487	156	63	100.33	40.34	46.6	31.8	0.317597
Mixed Breed	2	5.8	22	270.19	111.09	87.22	35.86	43.9	30.3	0.309795	136	92	43.81	29.55	32.9	28	0.148936
Akita Inu	2	23.9	16	207.142	75	171.87	61.95	58.8	38	0.353741	155	74	128.93	61.18	51.9	39	0.248555
Weimaraner	1	33.6	19	157.44	64.4633	163.94	67.12	57.6	39.3	0.317708	121	87	124.94	89.58	51.2	44.4	0.132813
English Setter	2	21	19	283.771	141	216	107.52	65	48	0.261538	220	144	167.22	109.62	58.1	48.4	0.166954
German Shepherd	1	33	19	273	85	280.73	87.22	73	43.9	0.39863	183	85	188.33	87.69	61.2	44	0.281046
German Shepherd	2	35	19	181	82	193.99	88.16	62	44.1	0.28871	110	46	117.69	48.79	49.9	34.4	0.310621
Mixed Breed	2	32.5	26	203	123	207.05	124.94	63.8	51.2	0.197492	146	84	148.66	85.82	55.2	43.6	0.210145
Mixed Breed	2	11.7	26	138.254	49.1217	71.25	25.32	40.3	26.3	0.347395	94	43	48.45	22.32	34.3	25	0.271137
German Shepherd	2	26	24	365.781	189.781	321.02	166.56	77.5	58	0.251613	350	176	307.28	154.3	76	56.1	0.261842
Mixed Breed	2	11.7	28	162.063	61.9744	83.52	31.94	43.1	28.9	0.329466	94	34	48.45	17.73	34.3	22.8	0.335277
Irish Red Setter	2	29	22	191.423	64.8116	180.69	61.18	60.1	37.8	0.371048	142	62	133.58	58.5	52.7	37.1	0.296015
German Shepherd	2	25	22	298.748	133.206	262.89	113.89	70	49.2	0.297143	257	160	219.79	136.53	65.5	53.2	0.187786
Labrador Retriever	2	31	25	363.98	193.698	359.19	191.15	81.5	61.6	0.244172	260	205	256.25	201.91	70.1	63.1	0.099857
Blue Gascony Griffon	2	17	24	138.371	79.0719	91.48	52.28	44.8	35.4	0.209821	153	80	101.35	52.99	46.8	35.6	0.239316
